# Supplementary material for: Implementation of Cardiac Computed Tomography for Aortic Valve Infective Endocarditis: Coronary Arteries Evaluation and Concordance with Transoesophageal Findings
Source: Diagnostics (Basel). 2026 Jul 10;16(14):2160. doi: 10.3390/diagnostics16142160 (PMC13408644; doi:10.3390/diagnostics16142160)
Supplement: Supplementary file 1 [file diagnostics-16-02160-s001.zip]

Archive with 1 entries (1 files):
- diagnostics-4311527-supplementary.pdf
